# Supplementary material for: Dependence of Graphene Oxide (GO) Toxicity on Oxidation Level, Elemental Composition, and Size
Source: Int J Mol Sci. 2021 Sep 30;22(19):10578. doi: 10.3390/ijms221910578 (PMC8508828; doi:10.3390/ijms221910578)
Supplement: Supplementary file 1 [file ijms-22-10578-s001.zip]

Archive with 1 entries (1 files):
- ijms-1377898-supplementary.pdf
